# Supplementary material for: Repellent, Lethal Activity, and Synergism of Cannabis sativa Extracts with Terpenes Against a Laboratory Colony of Triatoma infestans
Source: Plants (Basel). 2025 Oct 24;14(21):3258. doi: 10.3390/plants14213258 (PMC12610462; doi:10.3390/plants14213258)
Supplement: Supplementary file 1 [file plants-14-03258-s001.zip]

Archive with 1 entries (1 files):
- plants-3885512-supplementary.pdf
